# Supplementary material for: Molecular docking analysis of 2009-H1N1 and 2004-H5N1 influenza virus HLA-B*4405-restricted HA epitope candidates: implications for TCR cross-recognition and vaccine development
Source: BMC Bioinformatics. 2013 Jan 21;14(Suppl 2):S21. doi: 10.1186/1471-2105-14-S2-S21 (PMC3549837; doi:10.1186/1471-2105-14-S2-S21)
Supplement: Additional file 2 — Predicted HA T cell epitopes of H1N1 2009 strains compared to 1918 and WHO-1999-2006-2007 strains. [file 1471-2105-14-S2-S21-S2.xls]

## Sheet: additional-file_3
Additional file 2 - Predicted HA T cell epitopes of H1N1 2009 strains compared to 1918 and WHO-1999-2006-2007 strains using NetCTL v1.2.
Mutations in epitope sequences are underlined. The scores of epitopes at positions 81 and 274 (below 0.75 in 1918 and WHO strains) which are not bound by TCR are in bold.
HLA-B44 supertype was used for prediction.
Conservancy indicates approximate percentage of the 2009-H1N1 epitopes that show exact peptidic sequences among 11 H1N1 strains (2009, 1918, and WHO)
Position	Strains	Sequence	Conservancy (%)	MHC-binding affinity	Rescale MHC-binding affinity	C-terminal cleavage affinity	TAP efficiency	Overall Score
50	2009	LEDKHNGKL	63.6	0.1253	0.8663	0.9978	0.695	1.0508
	1918	LEDSHNGKL		0.1227	0.8482	0.9983	0.695	1.0327
	WHO	LENSHNGKL		0.1407	0.9727	0.9982	0.777	1.1612
128	2009	FERFEIFPK	100	0.1336	0.9238	0.7674	0.337	1.0558
	1918	FEKFEIFPK		0.1386	0.9582	0.8127	0.286	1.0944
	WHO	FERFEIFPK		0.1336	0.9238	0.9326	0.337	1.0806
188	2009	KEVLVLWGI	63.6	0.152	1.0509	0.8717	0.554	1.2094
	1918	KEVLVLWGV		0.1473	1.0184	0.9885	0.334	1.1833
	WHO	KEVLVLWGV		0.1473	1.0184	0.9949	0.197	1.1774
251	2009	VEPGDKITF	63.6	0.1047	0.724	0.9929	2.494	0.9976
	1918	LEPGDTITF		0.1103	0.7628	0.9988	2.436	1.0344
	WHO	LEPGDTIIF		0.1058	0.7313	0.9971	2.436	1.0026
412	2009	KEFNHLEKR	63.6	0.1166	0.8062	0.6221	1.538	0.9764
	1918	KEFNNLERR		0.1208	0.8354	0.6364	1.538	1.0078
	WHO	KEFNKLERR		0.0938	0.6488	0.7765	1.538	0.8422
446	2009	LENERTLDY	100	0.1312	0.9073	0.988	2.747	1.1929
	1918	LENERTLDF		0.161	1.1134	0.573	2.357	1.3172
	WHO	LENERTLDF		0.161	1.1134	0.4891	2.357	1.3046
463	2009	YEKVRSQLK	63.6	0.0896	0.6193	0.9868	0.355	0.7851
	1918	YEKVKSQLK		0.0969	0.6698	0.9897	0.355	0.836
	WHO	YEKVKSQLK		0.0969	0.6698	0.9897	0.355	0.836
493	2009	MESVKNGTY	90.9	0.2081	1.4391	0.998	2.825	1.73
	1918	MESVRNGTY		0.1986	1.3735	0.9976	2.825	1.6644
	WHO	MESVKNGTY		0.2081	1.4391	0.998	2.825	1.73
514	2009	REEIDGVKL	72.7	0.1046	0.723	0.997	1.06	0.9256
	1918	REEIDGVKL		0.1046	0.723	0.9914	1.06	0.9247
	WHO	REKIDGVKL		0.0992	0.6857	0.9922	1.202	0.8946
131	2009	FEIFPKTSS	72.7	0.162	1.12	0.0182	-2.275	1.009
	1918	FEIFPKTSS		0.162	1.12	0.0128	-2.306	1.0066
	WHO	FEIFPKESS		0.1425	0.9856	0.0101	-2.275	0.8733
229	2009	PEIAIRPKV	63.6	0.1132	0.7828	0.9532	-0.131	0.9192
	1918	PEIAARPKV		0.1452	1.0043	0.715	-0.222	1.1005
	WHO	PEIAKRPKV		0.1113	0.7693	0.8004	-0.222	0.8782
400	2009	IEKMNTQFT	100	0.1504	1.0402	0.0188	-0.773	1.0043
	1918	IEKMNTQFT		0.1504	1.0402	0.0187	-0.773	1.0043
	WHO	IEKMNTQFT		0.1504	1.0402	0.0167	-0.773	1.004
421	2009	IENLNKKVD	72.7	0.1372	0.9484	0.0159	-1.89	0.8563
	1918	IENLNKKVD		0.1372	0.9484	0.0159	-1.89	0.8563
	WHO	MENLNKKVD		0.1679	1.1613	0.0183	-1.866	1.0707
475	2009	KEIGNGCFE	100	0.1528	1.0563	0.0098	-1.371	0.9892
	1918	KEIGNGCFE		0.1528	1.0563	0.0098	-1.371	0.9892
	WHO	KEIGNGCFE		0.1528	1.0563	0.0098	-1.371	0.9892
482	2009	FEFYHKCDN	63.6	0.1711	1.1834	0.0097	-1.441	1.1128
	1918	FEFYHKCDD		0.207	1.4315	0.0102	-1.941	1.336
	WHO-2006-2007	FEFYHKCND		0.2043	1.4127	0.0103	-1.941	1.3172
	WHO-1999	FEFYHKCNN		0.1693	1.1706	0.0099	-1.441	1.1
240	2009	QEGRMNYYW	63.6	0.1926	1.3318	0.8493	0.46	1.4822
	1918	QAGRMNYYW		0.0204	0.1412	0.829	0.648	0.2979
	WHO 1999, 2007	QEGRINYYW		0.1784	1.2333	0.9916	0.46	1.405
	WHO 2006	REGRINYYW		0.1757	1.2148	0.9887	0.691	1.3976
259	2009	FEATGNLVV	63.6	0.1014	0.7011	0.8355	0.111	0.832
	1918	FEATGNLIA		0.0874	0.6041	0.0246	-0.739	0.5709
	WHO	FEANGNLIA		0.0713	0.4927	0.2799	-0.74	0.4977
81	2009	PECESLSTA	63.6	0.1057	0.7307	0.7034	-1.001	0.7862
	1918	NPECDLLLT		0.014	0.0965	0.0507	-1.147	0.0468
	WHO	PECELLISR		0.0695	0.4807	0.4991	1.019	0.6065
274	2009	MERNAGSGI	63.6	0.1138	0.7869	0.5974	0.649	0.9089
	1918	LNRGSGSGI		0.0166	0.1151	0.0507	0.589	0.1521
	WHO	LSRGFGSGI		0.014	0.0971	0.0864	0.782	0.1492
